# Supplementary material for: Impact of salt stress, cell death, and autophagy on peroxisomes: quantitative and morphological analyses using small fluorescent probe N-BODIPY
Source: Sci Rep. 2017 Feb 1;7:39069. doi: 10.1038/srep39069 (PMC5286434; doi:10.1038/srep39069)
Supplement: Supplemental Dataset File [file srep39069-s2.xls]

#NEXUS
BEGIN DATA;
dimensions ntax=24 nchar=320;
format missing=?
interleave datatype=PROTEIN gap= -;

matrix
AtPEX11D    ----------------------------------MGTTLDVSRAELALVV
AtPEX11E    -----------------------------------MTTLDLTRAELALIV
AtPEX11C    -----------------------------------MSTLETTRAELGLVV
PsPEX11C    -----------------------------------MGSIDATRAELALLV
PsPEX11D    -----------------------------------MTTLDASRAELAFLV
KfPEX11C    -----------------------------------MAVLDVTRAELALLA
PpPEX11B2   --------------------------------------MGEPKDTLDKLV
PpPEX11B3   -------------------------------------------------V
PpPEX11B1   --------------------------------------MDRKKDTLDKLV
SmPEX11B    ------------------------------------MEKQREQDFLDRLV
AtPEX11B    ----------------------------------------MSLDTVDKLV
AtPEX11A    ----MATKAPEKIT------------------------KPKDRDFLNHLE
PsPEX11A    MEMQKPSTDPETVTGASTGTVAKSVNINTSVSANNMQSKKKDRDFAEHLE
PpPEX11A    ----MAKP-------------------------------QDGRPVLEHLE
SmPEX11A    ----MAQ--------------------------------EEGRPFLEHLE
KfPEX11A    ----MASQ----------------------------------KDTLDKAV
ChrPEX11    ----MSKP---------------------------------QEDFLDKTS
VcPEX11     ----MAS----------------------------------QEDVFDKIS
HsPEX11A    ---------------------------------------------MDAFT
HsPEX11B    --------------------------------------------------
DmPEX11     ---------------------------------------------MDQLV
HsPEX11C    ------------------------------------------MASLSGLA
GsPEX11     ---------------------------------------------METWS
OtPEX11.1   ---------------------------------------MTYADVAASTP

AtPEX11D    MYLNKAEARDKLCRAIQYGSKFLSGGQ------------PGTAQNVDKST
AtPEX11E    LYLNKAEARDKICRAIQYGSKFLSGGQ------------PGTAQTVDKNT
AtPEX11C    VYLNKAEARDKICRAIQYGSKFLSDGQ------------PGTAQNVDKNT
PsPEX11C    LYLNKAEARDKICRAIQYGSKFISNGE------------PGTAQNVDKST
PsPEX11D    LYLSKAETRDKICRAIQYGSKFLSNGE------------PGTAQNVDKST
KfPEX11C    LYLSKAETRDKICRAIQYGSKAISGGQ------------PGIAQGIEKNT
PpPEX11B2   VFLAKRDGIDKVVKTLQYVGKLAHYGLERKN-----PVLAARYKNLEVAA
PpPEX11B3   LFLAKRDGIDKVVKTLQYAGKLAHWSLEERN-----PILAARYKNLEVAA
PpPEX11B1   IFLAKRDGIDKLVKTFQYVGKLGHYNLERRN-----PQLADRCKKLEVAA
SmPEX11B    IFLAKRDGIDKLVKTLQYTGKLSHWHLSRRSKRSSVPNLATRAKALEVSC
AtPEX11B    VFLAKRDGIDKLVKTFQYVAKLACWHVEATR-----PEAADRFKKWEVAS
AtPEX11A    TYLSKRDGVDKLLKISRYATKIILASSLIPETRS----IIPRLKSFESSV
PsPEX11A    AYLARRDGVDKVLKIARYSAKIILASSVVSKDAL----LAKRLKDFDASL
PpPEX11A    AYLARRDGVDKALKILRYSTKLLLASPIAPKDPE----VYGRLKDFDASV
SmPEX11A    SYLARRDGVDKLLKIARYAAKIAVAAQPSPLPDG----ALDRLRLFEASV
KfPEX11A    AFFQKRDGVDKALKICRYTSKLLLKTDVVAPSSH----LAQRLAEFEGSV
ChrPEX11    RFLAKREGIDKTLKLLRYTARLVVSLQ--PKDQE----LTKRLAAFEKSV
VcPEX11     RFLAKREGIDKTLKVLRYSARLAVALS--PKDQE----LTKRLSSFEKSV
HsPEX11A    RFTNQTQGRDRLFRATQYTCMLLRYLLEPKAGKE---KVVMKLKKLESSV
HsPEX11B    ------MGK---LRAAQYACSLLGHALQRHGASP---ELQKQIRQLESHL
DmPEX11     QLNNQAGGRDKIARLIQYASRAMWDSLESANSNP---ALVDNFKTVEYIL
HsPEX11C    SALESYRGRDRLIRVLGYCCQLVGGVLVEQCPAR--SEVGTRLLVVSTQL
GsPEX11     VLLADVDKRDKIYRTIQYLCKLYCGLPYGSAETK------LGVRKLAKVL
OtPEX11.1   SKTARARGSGRTRGTNVNDDAIDRALV-----------LAARIRTFLTTY

AtPEX11D    SLARKVFRLFKFVNDLHGLISPVPKGTPLP-LV-LLGKSKNALLSTFLFL
AtPEX11E    SLARKVFRLFKFVNDFHGLISPVPKGTPLP-LV-LLGKSKNALLSTFLFL
AtPEX11C    SLARKVFRLFKFVNDLHALISPVPKGTPLP-LV-LLGKSKNALLSTFLFL
PsPEX11C    SLARKVFRLFKFVNDLHALLTPLPKSTPLP-LV-LLGKSKNALLSTFLAL
PsPEX11D    SLARKVFRLFKYVNELHALLTPPPKTTPLP-LI-LLGKSKNALLGTFLAL
KfPEX11C    SQARKVFRLAKFLNDVQVLLTPAPKDSPLP-IV-VLTKIKHALLFGYFSL
PpPEX11B2   GLSRKAFRTGRSLGAFNTLRTASHPDLTIQ----LLTIFGYGGEMVYWFF
PpPEX11B3   GLSRKAHRAGRSLTGFSTLRSTTYPDLTIQ----LLTIFGFSGEMVYWLF
PpPEX11B1   GLSRKAFRTGRFLTGFNALRTTTFPDHKLQ----VLSIFGYGGEMVYWFF
SmPEX11B    GLARKAFRLGRWLSGLNNLR-APAPNLPFL----ALAILANAGEMVYFFF
AtPEX11B    GLSRKAFRTGRSLTGFNALRRNPGATPMIR----FLAVLANSGEMVYFFF
AtPEX11A    GVSRKAFRLGKFVQDINALRSSRWDSNHEL----VLLIIAYGGEGLYYFV
PsPEX11A    GVSRKAFRLGKFIQDYNALKKVSLDS-KEG----ILEIVAYGGDGIYYFV
PpPEX11A    GSSRKAFRLGKFIQDVNVLKKTNFN-TRDG----FLELVATGGEGFYYFV
SmPEX11A    GTSRKAFRLGKFVQDVNALLRASKSPHRDRQRW-ILELIAYGGEGLYYFV
KfPEX11A    GISRKAFRLGKFLQDLDAVRKGPKLSTRDG----LLHLIANGFEGAYYFT
ChrPEX11    GVSRKAFRLGKFLQDVNSLR---HSQTKDAQ-F-VLELVAYGGEGIYYFL
VcPEX11     GVSRKAFRLGKFLQDVNSLR---HSKTKDAT-I-ILELLAYGGEGIYYFI
HsPEX11A    STGRKWFRLGNVVHAIQATEQSIHATDLVPR---LCLTLANLNRVIYFIC
HsPEX11B    SLGRKLLRLGNSADALESAKRAVHLSDVVLR---FCITVSHLNRALYFAC
DmPEX11     STFRKLLRFGKCVDVFYGALKTIHHPDLNIR---VTLTLSKLSQSLFLFA
HsPEX11C    SHCRTILRLFDDLAMFVYTKQYGLGAQEEDAFVRCVSVLGNLADQLYYPC
GsPEX11     SSARQVLRLGKSFLVWNKIRSQPKMVDPIS---FSLIRLSDFSFMLYFLY
OtPEX11.1   DARDKCASMAQYCALFVSNGEAGRALNASK--------SLAMARKPFRAL

AtPEX11D    DQIVWLGRSGIYKNKERAELLGRISLFCWMGSS-VCTTLVEVGEMGRLSS
AtPEX11E    DQIVWLGRSGIYKNKERTELLGRISLFCWLGSS-VCTSAVEIGELGRLSS
AtPEX11C    DQIVWLGRTGIYKDKERAEILGRISLFCWMGSS-VCTSLVEVGELGRLSA
PsPEX11C    DQIVWAGRTGIYKNKERVDLISRISLYCWLSSS-VCTTLIEISELGRLTV
PsPEX11D    DQIVWAGRTGIYKNKERADLIGRISLFCFLGAN-ICSTLIETSELGRLSI
KfPEX11C    DSFVWFGRSNIYKNKEKTELLSKVSLYCWTVST-VVSAIIEIAEISRISA
PpPEX11B2   DHFTWLSKVGVLD-PSVGVRTAYISAFGESVWY-IFFITMDVIVIKRGLK
PpPEX11B3   DHFTWLSKVGVLN-AGLAAKTIYISSFGESVGY-IFFITIDVILIKRGMQ
PpPEX11B1   DHFLWLSRVGVLD-PELARRMSYISAFGEGFGY-IFFIIADLIVIRRGLL
SmPEX11B    DHFTWLSRIGVLD-PSLAPRFSLVSSSGEAFGY-VFFVIADAILIAQGVR
AtPEX11B    DHFLWLSRIGSID-AKLAKKMSFISAFGESFGY-TFFIIIDCIFIKQRLK
AtPEX11A    EQFIWLTKSGLID-AKHSKWLQKISAWAELVGY-VGSVSIKIRDLRKLND
PsPEX11A    EQFTWLIKAGLID-DRYSAKLQMLSAWTELIGY-CGSIAAKGLQISALRK
PpPEX11A    EQFVWLVKAGLID-KRHSKRLTKISAWAEFIGY-FGSVALKSIQVSIYLE
SmPEX11A    EQFVWLAKTGLID-KHHSKKLQKISAWTEFVGY-FGSVILKYQEISAMIA
KfPEX11A    EQGIWLAKAGLID-KRHCAPLTKISAWTEFFGY-FGSVSLSLLAISSTYR
ChrPEX11    EQFTWLVKTGALS-KDLEERLAYASALAELVGY-AGNIWLSFLKLQKLMQ
VcPEX11     EQFTWLVKTGALN-KDLEERLAYASAFAELVGY-AGNIWISYLKLEKLIK
HsPEX11A    DTILWVRSVGLTS-GINKEKWRTRAAHHYYYSL-LLSLVRDLYEISLQMK
HsPEX11B    DNVLWAGKSGLAP-RVDQEKWAQRSFRYYLFSL-IMNLSRDAYEIRLLME
DmPEX11     DHFLWLARTGLT--AVNAKRWSNIANKYWLFSI-IMNLCRDFYEILRVLD
HsPEX11C    EHVAWAADARVLH--VDSSRWWTLSTTLWALSL-LLGVARSLWMLLKLRQ
GsPEX11     DNIAWLFRSGLIVGKEKGPRRKATEFYLSGAAFNLLENTRQLLKIVFMER
OtPEX11.1   KELDALAPAVERKFGSKTRARARMSAIEEGAFYGKALGMFAYFAFDHVVW

AtPEX11D    SMKKIEKGL-------KNGN-----------------------KYQDEDY
AtPEX11E    SMKKMEKEL-------KAD---------------------------DELY
AtPEX11C    SIKKLEKEI-------GNKD-----------------------KHQNEQY
PsPEX11C    SIRKLEKAL----NQATYNE-----------------------GNLNEQY
PsPEX11D    SIKKLEKELKKIKNTSTVDQ-----------------------AKLEEQH
KfPEX11C    KERKKSGLV---------DG-----------------------AADEAEK
PpPEX11B2   TEVELKKQLAKLVKSEDQAR-----------------------APLKAKL
PpPEX11B3   AEAS-----ATLVQVQS----------------------------LKAKI
PpPEX11B1   AEARYK---SQITELEE------------------------------LQI
SmPEX11B    EERRLALELQAMIQAKR------------------------------VAI
AtPEX11B    SLKKLQHSTDEPKEEIG------------------------------AKI
AtPEX11A    EESCVASTIEISVSRGLACD------------------------GEDEKM
PsPEX11A    KQSVLASKISGVTGEAQISD------------------------KYAAEI
PpPEX11A    QEAKLLQGMR-KKAEGGISP-----------------------VSEIKEL
SmPEX11A    REKALTDAHRRHKREDAASREEI--------------------VSLKSQI
KfPEX11A    REAELINELRAQGKTTVGDGSED--------------------DVRLKEL
ChrPEX11    QEREVEATITKTCKEGVTDS------------------------ALEAKL
VcPEX11     QESELTERLLK-LRKGVTDA------------------------KLESTL
HsPEX11A    RVTCDRAKKEKSASQDPLWFSVA-------------EEETEWLQSFLLLL
HsPEX11B    QESSACSRRLKGSGGGVPGGSETGGLGGPGTPGGGLPQLALKLRLQVLLL
DmPEX11     LHRSGSKSGISRCRIPASINSPE------------------DFKRLALQS
HsPEX11C    RLRSPTAPFTSPLPR--------------------------------GKR
GsPEX11     HYSSSEHSQNEMMGEQHFS-------------------------AQMKHD
OtPEX11.1   ATSAGIVGSTR------------------------------------DAA

AtPEX11D    RAKLKKSNERSLALIKSAMDIVVAAGLLQ---LAPTKITPRVTGAFGFIT
AtPEX11E    RAKLQKSNDRTLALIKSSMDIIVAIGLLQ---LAPKTISPRVTGAFGFTT
AtPEX11C    RAKVEKSNERSLALIKAGMDVVVAFGLLQ---LAPKKVTPRVTGAFGFAS
PsPEX11C    ISKLKQSNNRLLNLVKSSMDVVVAIGLLQ---LAPKKVTPRVTGAFGFVS
PsPEX11D    RLKLKQSNDRLLGLAKASVDIVVAIGLLQ---LAPKKVTPRVTGGLGFIT
KfPEX11C    AADAEKIKARMIALIRSNLDTVVGIGLVG---LAPETVTPRMTGTLGLIT
PpPEX11B2   SSIRLQRVMAVSSIIAKTADLFIALAVVD---PNPFVSHTITLGLSGLAS
PpPEX11B3   SGIKMQRVMSTMSIIARTSDLIIALSVID---PNPFVSHTITLGLSGLAS
PpPEX11B1   AAVRLQRIMSVMSIIANVSDLIIALADVD---PNPFVCHPVTLGISGLAS
SmPEX11B    TAIRVKRVMSAMAIAANVADFVIALADIE---PNPFVTHAVTLGISGLVS
AtPEX11B    SEIRGDIVMRLMGISANVADLLIALAEIH---PNPFCNHTITLGISGLVS
AtPEX11A    KMIKEKKTLKVLSILQDLADGLMTIADIRD-GKG-VLSAPNVISSAGLFS
PsPEX11A    SQLREKQVLKVVSIIQDFADGLLALADIRN-GKG-TLSNPLLLASAGLLS
PpPEX11A    QALQGKRLMKTLSIIQDLADSLLALTDIRE-TKG-VLDNPFLLAFAGLLS
SmPEX11A    QSLHSKRLLKTLSLIQDFADSLLALSDIRD-GRG-VLSAPLLLASAGLVS
KfPEX11A    AQLRAKRLLKMIAVAQDAADALLALDDMME-RKS-VLKNPALLALAGLLS
ChrPEX11    GAVRFQRRLRTAFIVQDLADSVMALNDV----------------------
VcPEX11     VTLRFQRNLRCALIVQDIADSVMALNDVTG-GRHRALNSPVVLALAGLTS
HsPEX11A    FRSLKQHPPLLLDTVKNLCDILNPLDQLG-----IYKSNPGIIGLGGLVS
HsPEX11B    ARVLRGHPPLLLDVVRNACDLFIPLDKLG-----LWRCGPGIVGLCGLVS
DmPEX11     YVLMQGHKDIVVDTVKNACDFFIPLTALG-----YTSLTPRTIGLLGAIS
HsPEX11C    RAMEAQMQSEALSLLSNLADLANAVHWLPRGVLWAGRFPPWLVGLMGTIS
GsPEX11     RIWKQRLYLTICICIRLILDIIVALNILRD-----DSKDTIFNGICGSLS
OtPEX11.1   LQEKAQRASYWGWFLGSACGLFLDTNSLN------ALLDEMKASGFGERG

AtPEX11D    SIISCYQLLPTRP-KIKTP-
AtPEX11E    SLISCYQLLPSRP-KLKTP-
AtPEX11C    SLISCYQLLPSHP-KSKMV-
PsPEX11C    SLISCYQLLPPPS-KAKAQ-
PsPEX11D    SLISLYQLLPSAA-KAKAS-
KfPEX11C    SLIACYQQFPAHPTKAKAA-
PpPEX11B2   AWAGWYQLWPASK-------
PpPEX11B3   AWAGWHQQWPESN-------
PpPEX11B1   ACSGWYKNWPDS--------
SmPEX11B    AWAGWYRNWPSS--------
AtPEX11B    AWAGWYRNWPS---------
AtPEX11A    AIVSTHKNWISC--------
PsPEX11A    ALISAQKNWSSS--------
PpPEX11A    ALISAQKNWKNC--------
SmPEX11A    ATISAHKNWNSC--------
KfPEX11A    ALIGAYKCWPT---------
ChrPEX11    --------------------
VcPEX11     GCISFYKNWNL---------
HsPEX11A    SIAGMITVAYPQMKLKTR--
HsPEX11B    SILSILTLIYPWLRLKP---
DmPEX11     SLAGLWALLEPRAKLTPA--
HsPEX11C    SILSMYQAARAGGQAEATTP
GsPEX11     SIIAFYISWPVKKSISSE--
OtPEX11.1   EEEEEEEEEXX---------
;
end;
